# Supplementary material for: Acetylcholine modulates prefrontal outcome coding during threat learning under uncertainty
Source: eLife. 2025 Mar 5;13:RP102986. doi: 10.7554/eLife.102986 (PMC11882142; doi:10.7554/eLife.102986)
Supplement: Figure 5—figure supplement 2—source data 1. — Data for panels A-C. [file elife-102986-fig5-figsupp2-data1.xlsx]

## Sheet: Sheet1
A	T5	P1	P2	P3	P4	P5		B	T5	P1	P2	P3	P4	P5		C	T5	P1	P2	P3	P4	P5
No opsin Ht-p	2.13056	1.8678	2.184	2.92325	1.812	2.77671		No opsin Ht-p	3.74583	1.8711	1.10275	1.36125	1.29	0.952286		No opsin Ht-p	25.581	23.4556	23.3222	19.3972	17.9455	18.8714
	7.31905	6.027	6.2205	5.5572	6.941	6.0555			4.8697	3.5365	2.66475	5.412	2.3265	1.65			21.5	22.5273	30.2067	9.44	36.0556	17.4167
	1.28495	4.098	4.11086	2.673	2.7687	3.60643			1.53137	1.407	1.50386	1.13025	1.6599	2.211			9.26765	5.65152	16.5905	15.5542	11.6684	31.9333
	1.75333	3.04779	4.345	4.5672	1.43962	2.94525			2.53704	1.60757	1.63167	0.9174	0.977625	1.01567			34.3882	8.81667	60.0889	21.0933	56.5417	48.5375
	1.62609	3.6388	3.8544	4.14562	1.7545	3.168			1.17971	2.1098	2.5542	1.5675	1.0395	0.91575			12.7909	28.3524	85.7074	15.1625	21.8444	7.50833
	2.02157	4.68	3.396	4.87667	2.805	3.70425			3.0807	2.613	1.743	1.76367	1.37775	1.98412			16.2111	13.55	21.5424	15.7222	9.7	17.7222
	2.48772	2.61715	4.06725	1.7127	3.1284	1.68094			2.97121	2.22877	1.60325	1.0791	1.6302	1.1385			16.146	24.625	52.2091	81.2067	72.3	30.3875
	3.1375	2.3826	10.956	5.181	4.18	5.654			6.77778	0.858	0.957	0.561	0.627	0.869			61.9875	110.608	329.222	180.12	108.667	73.1863
	3.66042	6.2766	4.389	5.775	2.167	6.897			2.2	0.7425	0.6732	0.594	0.99	1.221			43.7333	102.062	104.2	161.929	82.2867	96.1821
	3.08889	6.33188	4.3065	7.172	5.9565	5.698			4.29259	1.3365	1.276	1.254	0.8745	1.4575			50.9889	47.3533	215	133.133	82.731	44.6361
	4.58333	6.0588	6.5175	1.8348	11.781	7.029			5.85833	2.497	0.7755	2.2825	0.858	1.683			37.975	73.68	318.833	122.42	158.538	122.056
Opsin Ht-p	0.896296	2.10812	2.07075	1.23475	1.96096	1.4289		Opsin Ht-p	2.36078	1.188	1.8546	1.29662	1.11185	1.6632		Opsin Ht-p	13.2235	7.96275	15.3489	13.6884	10.0453	12.15
	1.13725	2.943	1.46947	0.9878	2.7445	2.12068			1.59216	2.031	1.48112	0.902	1.21183	1.22265			13.3979	11.7167	11.2412	10.7287	17.65	15.1333
	1.12281	3.17271	2.00475	2.739	3.64777	2.2792			1.60208	2.02243	2.563	1.067	0.951923	0.9152			12.3104	15.0571	21.2091	24.3917	21.8222	19.0711
	7.71667	4.7685	7.458	7.436	1.584	8.052			3.36111	1.364	0.528	2.915	0.462	1.65			37.1444	21.4583	118.767	57.8444	90.4	36.1667
	2.74697	1.3305	0.8025	1.2012	2.91691	1.9833			1.26087	2.86629	3.78632	3.09375	2.58095	3.2736			7.92727	7.43333	2.19091	4.83167	3.17727	3.03684
	5.87619	3.78529	3.47859	2.283	3.18577	2.42963			2.50864	3.17831	1.947	1.6335	1.90385	1.31267			16.3077	25.4625	21.9574	45.8394	44.7417	72.1222
	1.585	3.0888	3.79225	3.762	3.9765	5.64064			1.66812	1.7985	2.45575	1.5345	1.6755	1.92579			16.6545	6.08148	30.0139	25.303	19.0794	28.0667
	2.02609	3.19	2.64	2.53383	2.6202	4.884			1.80476	1.87	2.101	1.8107	1.74743	1.72837			14.83	16.4841	27.7472	16.6439	20.4206	27.9933
	1.77907	2.74408	4.22033	1.61843	4.8125	4.9995			2.08667	1.57004	3.18038	0.985696	1.8975	1.64587			5.89314	12.0333	48.9333	10.1536	17.8889	26.9208
	3.32564	4.422	2.1912	2.70129	3.53467	4.83725			4.65	0.6006	1.41553	1.41429	1.10367	1.4905			38.7833	29.9333	15.5439	16.3643	10.9111	42.84
	2.61111	3.6025	3.333	3.762	2.299	5.599			3.27544	1.0505	0.693	1.287	1.441	0.825			16.7895	1.68889	33.5111	343	108.972	68.2667
	2.56222	2.299	1.2705	1.7875	3.96	1.804			2.37867	0.693	0.5445	0.9185	2.0185	0.616			21.024	35.3667	212.883	59.24	91.5667	166.717
	4.21	3.0756	5.7805	5.676	4.14857	4.158			5.58667	1.9008	1.3805	1.59638	1.25812	1.232			28.9704	56.8033	81.4	40.0333	101.329	54.5375
	3.39048	2.9205	3.707	4.092	4.3395	3.48975			2.325	0.913	0.6325	1.9305	1.1715	0.73425			23.5278	13.3111	104.987	96.375	202.733	43.6296
	3.97667	4.19925	7.425	8.0795	5.7024	6.43971			3.93333	1.75633	1.70775	1.672	2.2572	1.48971			45.2167	57.2242	146.383	134.487	87.8857	62.3089
No opsin lt-p	3.07222	2.299	1.62208	1.92404	2.10833	2.41038		No opsin lt-p	2.48333	2.18533	2.2726	1.36878	2.01667	1.42588		No opsin lt-p	24.0472	29.2407	25.7452	20.3879	24.9353	24.5391
	3.55	3.564	4.66714	5.241	4.185	4.2944			3.06667	2.5344	3.78557	2.6125	2.811	2.541			16.0821	27.2636	105.69	68.3939	62.4061	59.7911
	1.64731	2.5256	2.9304	2.00239	2.32553	3.57415			2.08039	2.6741	2.1681	1.72071	2.08385	2.54628			10.7289	18.7287	19.9437	22.0802	12.7461	26.544
	1.76222	1.61874	3.5475	3.98329	1.71854	3.237			2.85	1.63167	2.1934	1.62088	1.57385	2.112			29.7311	20.5352	49.1714	62.9708	58.9722	46.6061
	1.88116	3.77143	2.7159	3.5915	1.30114	2.25261			1.5058	1.58871	1.5675	1.7083	1.44846	1.60552			11.7261	21.2286	54.7467	25.2287	29.9481	44.147
	2.51373	5.19877	2.27386	2.87203	2.58424	3.55476			2.11579	3.54369	2.211	1.70775	1.67768	1.75032			23.7314	21.3356	38.7867	27.0892	31.9033	42.7439
	2.27193	2.8644	3.7587	1.55467	2.3529	2.47246			2.41212	3.4914	1.6005	0.843333	2.073	2.34025			13.9632	24.1433	58.2033	55.6958	58.0424	39.2377
	4.34167	2.65886	3.14325	4.279	3.336	1.45383			3.38148	3.09467	2.1945	1.32	1.032	1.0945			43.1583	1.55333	179.7	119.8	86.0556	23.9
	3.11458	2.332	3.8148	4.35233	1.79231	2.63293			3.9381	1.13437	1.11	1.815	0.99	1.2375			27.7244	13.5533	49.84	27.0333	35.5444	15.7667
	2.63704	2.7258	7.92	1.617	3.7686	3.51252			3.98889	1.518	1.5345	1.089	1.5334	1.1418			49.0333	113.19	314.233	125.544	29.6833	27.9611
	7.77778	4.9104	3.586	1.166	3.63825	3.4254			12.55	4.345	1.54	2.1835	1.89338	2.0427			54.4	76.9286	189.833	115	228.133	18.3
Opsin lt-p	1.02407	1.72012	1.42915	1.24771	1.29311	1.78997		Opsin lt-p	1.09608	1.62387	1.31238	1.5576	1.42511	1.30293		Opsin lt-p	13.298	9.24783	14.1923	17.4873	12.7642	12.875
	0.876471	3.73725	1.63477	0.978621	1.71426	1.49217			1.20392	3.09375	1.63812	0.881897	1.48674	1.30709			15.2706	19.5917	18.6013	13.2517	19.6759	16.8957
	1.22105	2.98925	2.244	1.74717	1.9415	1.33886			1.53125	2.898	2.81325	1.7215	1.44467	1.38129			14.7426	23.4364	29.1667	27.9278	22.8944	21.0617
	4.42222	4.7135	6.8442	4.169	3.55575	5.5275			3.88611	2.6125	1.9074	2.41175	1.86725	1.72108			16.8067	38.9182	130.792	64.2848	85.6788	68.025
	1.03939	1.07014	0.78913	0.99	1.51388	1.254			0.62029	1.1385	1.03304	1.2639	1.98275	1.84279			5.94091	12.163	13.0545	15.9789	10.9333	6.90526
	3.93968	3.0514	4.98987	2.691	2.7676	4.1415			3.02222	2.32444	2.38656	2.5212	2.84271	1.44833			16.7111	18.6863	25.5625	42.9697	48.8044	76.7074
	1.68	3.33056	3.57867	2.74633	3.5025	3.63367			1.9971	2.77567	2.23117	1.87733	2.7687	2.64			20.3033	25.8049	48.7255	39.1981	17.7394	45.2204
	2.27536	2.89892	2.35062	2.58225	3.657	3.9227			3.4381	2.09677	2.43692	1.82985	1.93983	2.44338			21.2797	10.0744	49.2778	13.22	30.3682	18.9578
	2.76434	4.63414	3.672	1.59867	3.78015	4.587			2.34952	2.44671	3.4485	1.80889	2.59875	2.6862			8.53798	6.0873	40.8139	13.1051	17.3947	42.5472
	5.45897	5.193	2.66031	2.50957	2.94643	2.95278			4.77667	3.516	2.58035	1.83543	1.85036	1.74613			22.5028	21.9879	16.7744	22.575	31.5383	49.141
	2.52889	3.05014	3.9435	2.805	4.12971	4.444			4.87368	2.31	1.474	1.8876	2.71071	0.596538			16.0857	70.1462	86.3	72.675	97.8389	58.8417
	3.56	3.4815	5.39	1.6445	3.839	2.1285			2.20933	3.77025	1.4025	2.5355	2.288	3.52			16.2429	109.258	103.467	113.572	105.028	204.742
	5.62	4.2141	5.9928	4.44	3.82388	5.18467			7.11667	1.9833	2.5795	2.676	1.83563	1.78567			22.1167	19.3733	87.8667	65.7467	61.6167	83.4704
	3.99286	4.07314	4.18687	4.0656	2.0262	3.44968			5.4	1.39543	0.680625	1.0032	1.2474	1.06543			27.5615	127.406	76.7267	127.233	206.883	12.7
	4.83333	4.16075	8.272	7.194	6.49688	4.7278			4.05833	2.793	2.607	2.4618	1.53862	1.80675			47.263	21.9667	171.933	64.56	45.9	38.0571
